# Supplementary material for: A Multi-Omics Framework Reveals Tumor Heterogeneity and Predicts Therapeutic Targets in Renal Cell Carcinoma
Source: Int J Mol Sci. 2026 May 15;27(10):4456. doi: 10.3390/ijms27104456 (PMC13207066; doi:10.3390/ijms27104456)
Supplement: Supplementary file 1 [file ijms-27-04456-s001.zip]

Archive with 1 entries (1 files):
- ijms-4280974-supplementary.pdf
